# Supplementary material for: A scalable method for discovering significant subnetworks
Source: BMC Syst Biol. 2013 Oct 23;7(Suppl 4):S3. doi: 10.1186/1752-0509-7-S4-S3 (PMC3854656; doi:10.1186/1752-0509-7-S4-S3)
Supplement: Additional file 1 — Maximal frequent subgraph in human transcription regulatory networks. This file lists the interactions found in the maximal frequent subgraph in human transcription regulatory network data set. [file 1752-0509-7-S4-S3-S1.xlsx]

## Sheet: Maximal frequent subgraph
gene 1	gene 2
STAT3	ATF2
MXI1	SP4
MXI1	ATF2
TCF12	CTCF
TCF12	SP4
ATF2	AHR
ATF2	EGR1
ATF2	EGR2
ATF2	EGR3
ATF2	EGR4
ATF2	HIC1
ATF2	PATZ1
ATF2	SP1
ATF2	SP2
ATF2	SP3
ATF2	SP4
ATF2	SREBF1
ATF2	ZBTB7B
ATF2	E2F1
ATF2	MAZ
ATF2	PPARA
ATF2	RXRA
ATF2	NFYA
ATF2	NFYB
ATF2	NFYC
BHLHE40	STAT3
ATF2	ELF2
ATF2	ESRRA
ATF2	GFI1
ATF2	MTF1
STAT3	ATF3
STAT3	ATF4
NF1	ATF2
FOXA3	STAT3
STAT3	GLI3
STAT3	PAX2
STAT3	ATF6
BCL6	STAT3
STAT3	ATF7
RFX1	ATF2
BACH2	ATF2
JUN	STAT3
JUNB	STAT3
JUND	ATF2
MAFF	ATF2
MAFF	STAT3
TFCP2	ATF2
STAT3	CREM
NR6A1	ATF2
STAT3	POU3F1
STAT3	POU3F2
TRIM28	ATF2
IRF7	STAT3
CDC5L	ATF2
CHURC1	STAT3
RELB	ATF2
STAT3	GLI1
STAT3	GLI2
STAT3	GLIS1
IRF9	STAT3
GTF2A1	ATF2
ING4	ATF2
IRX5	ATF2
ZNF384	STAT3
MXI1	CREB1
MXI1	CREB5
MXI1	WT1
MXI1	ZBTB7B
MXI1	ZNF148
MXI1	MAZ
MXI1	ATF5
MXI1	NFYA
MXI1	NFYB
MXI1	NFYC
ATF1	SP4
MXI1	ATF1
BHLHE40	SP4
MXD3	SP4
MXD4	SP4
TCF4	SP4
TFE3	SP4
USF1	SP4
ESRRA	SP4
MXI1	ATF3
ATF4	SP4
MXI1	ATF4
MXI1	CEBPZ
CTF1	SP4
MXI1	CTF1
E2F2	SP4
E2F3	SP4
E2F8	SP4
MXI1	NF1
MXI1	NFIC
MXI1	NFIX
SRF	SP4
TBP	SP4
RXRB	SP4
TGIF1	SP4
MXI1	ATF6
NFATC3	SP4
NFATC4	SP4
NR3C1	SP4
ATF7	SP4
MXI1	ATF7
EP300	SP4
RFX1	SP4
ZNF143	SP4
FOSB	SP4
FOSL2	SP4
HSF1	SP4
HSF2	SP4
JUN	SP4
JUNB	SP4
JUND	SP4
MAFK	SP4
NFE2L2	SP4
ZNF628	SP4
CREM	SP4
MXI1	CREM
NR6A1	SP4
RELA	SP4
ELK1	SP4
ELK4	SP4
NR2C2	SP4
TRIM28	SP4
DDIT3	SP4
HES1	SP4
ZFP161	SP4
GABPA	SP4
NR4A1	SP4
RFX2	SP4
RFX3	SP4
RFXANK	SP4
BRF1	SP4
IRF7	SP4
GZF1	SP4
TOPORS	SP4
TP53	SP4
CHURC1	SP4
OAZ1	SP4
MXI1	SMAD4
ZNF238	SP4
REL	SP4
RELB	SP4
ZBTB33	SP4
FOXH1	SP4
FOXJ1	SP4
MECP2	SP4
DBP	SP4
TEF	SP4
GLI1	SP4
IRF1	SP4
PKNOX1	SP4
IRF2	SP4
DLX2	SP4
SMAD2	SP4
SMAD6	SP4
SMAD7	SP4
E4F1	SP4
HMGA1	SP4
STAT2	SP4
STAT6	SP4
PBX2	SP4
PBX3	SP4
ETV4	SP4
PPARD	SP4
GTF2A1	SP4
FOXO3	SP4
FOXJ3	SP4
FOXN2	SP4
SOX12	SP4
SOX4	SP4
HBP1	SP4
RBPJ	SP4
HINFP	SP4
HINFP	MXI1
IRX5	SP4
PARP1	SP4
TCF7	SP4
PITX3	SP4
SIRT6	SP4
UBP1	SP4
ZNF333	SP4
ZNF384	SP4
TCF12	EGR1
TCF12	EGR2
TCF12	EGR3
TCF12	EGR4
TCF12	SP1
TCF12	SP2
TCF12	SP3
TCF12	ZBTB7B
TCF12	KLF15
TCF12	MAZ
TCF12	ZNF263
MXD3	CTCF
TFE3	CTCF
USF2	CTCF
ESRRA	CTCF
MTF1	CTCF
E2F3	CTCF
SRF	CTCF
FOXD1	CTCF
BCL6	CTCF
NFATC4	CTCF
EP300	CTCF
HSF2	CTCF
MAF	CTCF
MAFB	CTCF
NFE2L2	CTCF
CREM	CTCF
ZBTB7A	CTCF
NR6A1	CTCF
PURA	CTCF
RFX2	CTCF
TCF12	DEAF1
GZF1	CTCF
TP53	CTCF
RELB	CTCF
ZBTB33	CTCF
MAFA	CTCF
GLI1	CTCF
PKNOX1	CTCF
IRF2	CTCF
IRF9	CTCF
DLX2	CTCF
DLX3	CTCF
E4F1	CTCF
ELF3	CTCF
HOXB8	CTCF
MTERF	CTCF
HMBOX1	CTCF
FOXN2	CTCF
HINFP	TCF12
IRX5	CTCF
NKX3-2	CTCF
ZNF217	CTCF
RFX1	AHR
HES1	AHR
DBP	AHR
GTF2A1	AHR
HBP1	AHR
ATF1	EGR1
BHLHE40	EGR1
MXD3	EGR1
ATF4	EGR1
CTF1	EGR1
E2F2	EGR1
SRF	EGR1
RXRB	EGR1
NFATC3	EGR1
NFATC4	EGR1
EP300	EGR1
RFX1	EGR1
ZNF143	EGR1
HSF2	EGR1
JUN	EGR1
JUNB	EGR1
JUND	EGR1
NFE2L2	EGR1
ZNF628	EGR1
CREM	EGR1
NR6A1	EGR1
ELK1	EGR1
TRIM28	EGR1
DDIT3	EGR1
HES1	EGR1
GABPA	EGR1
NR4A1	EGR1
RFX2	EGR1
RFXANK	EGR1
BRF1	EGR1
TOPORS	EGR1
TP53	EGR1
OAZ1	EGR1
ZNF238	EGR1
REL	EGR1
RELB	EGR1
FOXH1	EGR1
DBP	EGR1
TEF	EGR1
IRF1	EGR1
PKNOX1	EGR1
STAT6	EGR1
PBX2	EGR1
PBX3	EGR1
PPARD	EGR1
GTF2A1	EGR1
FOXO3	EGR1
FOXJ3	EGR1
FOXN2	EGR1
SOX12	EGR1
HBP1	EGR1
RBPJ	EGR1
TCF7	EGR1
NR4A2	EGR1
UBP1	EGR1
ZNF333	EGR1
ZNF384	EGR1
ATF1	EGR2
BHLHE40	EGR2
MXD3	EGR2
TFAP4	EGR2
ATF4	EGR2
CTF1	EGR2
E2F2	EGR2
SRF	EGR2
RXRB	EGR2
NFATC3	EGR2
NFATC4	EGR2
EP300	EGR2
RFX1	EGR2
ZNF143	EGR2
HSF2	EGR2
JUN	EGR2
JUNB	EGR2
JUND	EGR2
NFE2L2	EGR2
ZNF628	EGR2
CREM	EGR2
NR6A1	EGR2
ELK1	EGR2
TRIM28	EGR2
DDIT3	EGR2
HES1	EGR2
GABPA	EGR2
NR4A1	EGR2
RFX2	EGR2
RFXANK	EGR2
BRF1	EGR2
TOPORS	EGR2
TP53	EGR2
OAZ1	EGR2
ZNF238	EGR2
REL	EGR2
RELB	EGR2
FOXH1	EGR2
DBP	EGR2
TEF	EGR2
IRF1	EGR2
PKNOX1	EGR2
STAT6	EGR2
PBX2	EGR2
PBX3	EGR2
PPARD	EGR2
GTF2A1	EGR2
FOXO3	EGR2
FOXJ3	EGR2
FOXN2	EGR2
SOX12	EGR2
HBP1	EGR2
RBPJ	EGR2
TCF7	EGR2
NR4A2	EGR2
UBP1	EGR2
ZNF333	EGR2
ZNF384	EGR2
ATF1	EGR3
BHLHE40	EGR3
MXD3	EGR3
ATF4	EGR3
CTF1	EGR3
E2F2	EGR3
SRF	EGR3
RXRB	EGR3
NFATC3	EGR3
NFATC4	EGR3
EP300	EGR3
RFX1	EGR3
ZNF143	EGR3
HSF2	EGR3
JUN	EGR3
JUNB	EGR3
JUND	EGR3
NFE2L2	EGR3
ZNF628	EGR3
CREM	EGR3
NR6A1	EGR3
ELK1	EGR3
TRIM28	EGR3
DDIT3	EGR3
HES1	EGR3
GABPA	EGR3
NR4A1	EGR3
RFX2	EGR3
RFXANK	EGR3
BRF1	EGR3
TOPORS	EGR3
TP53	EGR3
OAZ1	EGR3
ZNF238	EGR3
REL	EGR3
RELB	EGR3
FOXH1	EGR3
DBP	EGR3
TEF	EGR3
IRF1	EGR3
PKNOX1	EGR3
STAT6	EGR3
PBX2	EGR3
PBX3	EGR3
PPARD	EGR3
GTF2A1	EGR3
FOXO3	EGR3
FOXJ3	EGR3
FOXN2	EGR3
SOX12	EGR3
HBP1	EGR3
RBPJ	EGR3
TCF7	EGR3
NR4A2	EGR3
UBP1	EGR3
ZNF333	EGR3
ZNF384	EGR3
ATF1	EGR4
BHLHE40	EGR4
MXD3	EGR4
ATF4	EGR4
CTF1	EGR4
E2F2	EGR4
SRF	EGR4
RXRB	EGR4
NFATC3	EGR4
NFATC4	EGR4
EP300	EGR4
RFX1	EGR4
HSF2	EGR4
JUN	EGR4
JUNB	EGR4
JUND	EGR4
NFE2L2	EGR4
ZNF628	EGR4
CREM	EGR4
ELK1	EGR4
TRIM28	EGR4
DDIT3	EGR4
HES1	EGR4
GABPA	EGR4
NR4A1	EGR4
RFX2	EGR4
BRF1	EGR4
TOPORS	EGR4
TP53	EGR4
ZNF238	EGR4
REL	EGR4
RELB	EGR4
FOXH1	EGR4
DBP	EGR4
TEF	EGR4
IRF1	EGR4
PKNOX1	EGR4
STAT6	EGR4
PBX2	EGR4
PBX3	EGR4
PPARD	EGR4
FOXO3	EGR4
FOXJ3	EGR4
FOXN2	EGR4
HBP1	EGR4
RBPJ	EGR4
TCF7	EGR4
NR4A2	EGR4
UBP1	EGR4
ZNF333	EGR4
ZNF384	EGR4
BHLHE40	HIC1
CTF1	HIC1
SRF	HIC1
ZNF589	HIC1
ATF7	HIC1
JUNB	HIC1
JUND	HIC1
NFE2L2	HIC1
CREM	HIC1
ZBTB7A	HIC1
NR6A1	HIC1
RELA	HIC1
DDIT3	HIC1
ZFP161	HIC1
DEAF1	HIC1
GZF1	HIC1
TP53	HIC1
FOXJ1	HIC1
TEF	HIC1
GLI1	HIC1
IRF1	HIC1
PKNOX1	HIC1
SMAD7	HIC1
XBP1	HIC1
SOX12	HIC1
PARP1	HIC1
NKX3-2	HIC1
ESRRA	PATZ1
CTF1	PATZ1
E2F2	PATZ1
E2F3	PATZ1
TGIF1	PATZ1
NFATC3	PATZ1
EP300	PATZ1
JUN	PATZ1
ELK4	PATZ1
DDIT3	PATZ1
NR4A1	PATZ1
TP53	PATZ1
TEF	PATZ1
GLI1	PATZ1
PKNOX1	PATZ1
SMAD6	PATZ1
STAT6	PATZ1
PBX2	PATZ1
FOXO3	PATZ1
FOXN2	PATZ1
SOX12	PATZ1
PITX3	PATZ1
ATF1	SP1
BHLHE40	SP1
MXD3	SP1
MXD4	SP1
TCF4	SP1
TFE3	SP1
USF1	SP1
ESRRA	SP1
ATF4	SP1
CTF1	SP1
E2F2	SP1
E2F3	SP1
E2F8	SP1
SRF	SP1
TBP	SP1
FOXA3	SP1
RXRB	SP1
TGIF1	SP1
BCL6	SP1
NFATC3	SP1
NFATC4	SP1
NR3C1	SP1
ATF7	SP1
EP300	SP1
RFX1	SP1
ZNF143	SP1
FOSB	SP1
FOSL2	SP1
HSF1	SP1
HSF2	SP1
JUN	SP1
JUNB	SP1
JUND	SP1
MAFF	SP1
MAFK	SP1
NFE2L2	SP1
ZNF628	SP1
CREM	SP1
ZBTB7A	SP1
NR6A1	SP1
RELA	SP1
ELK1	SP1
ELK4	SP1
ERF	SP1
NR2C2	SP1
TRIM28	SP1
DDIT3	SP1
HES1	SP1
ZFP161	SP1
GABPA	SP1
NR4A1	SP1
RFX2	SP1
RFX3	SP1
RFXANK	SP1
BRF1	SP1
IRF7	SP1
GZF1	SP1
TOPORS	SP1
TP53	SP1
CHURC1	SP1
OAZ1	SP1
CLOCK	SP1
ZNF238	SP1
REL	SP1
RELB	SP1
ZBTB33	SP1
FOXH1	SP1
FOXJ1	SP1
MECP2	SP1
DBP	SP1
TEF	SP1
GLI1	SP1
IRF1	SP1
PKNOX1	SP1
IRF2	SP1
DLX2	SP1
SMAD2	SP1
SMAD3	SP1
SMAD6	SP1
SMAD7	SP1
E4F1	SP1
HMGA1	SP1
STAT2	SP1
STAT6	SP1
PBX2	SP1
PBX3	SP1
ETV4	SP1
PPARD	SP1
GTF2A1	SP1
GTF2A2	SP1
FOXO3	SP1
FOXJ3	SP1
FOXN2	SP1
SOX12	SP1
SOX4	SP1
HBP1	SP1
RBPJ	SP1
HINFP	SP1
HTLF	SP1
IRX5	SP1
PARP1	SP1
TCF7	SP1
NR4A2	SP1
PITX3	SP1
RB1	SP1
SIRT6	SP1
UBP1	SP1
ZNF333	SP1
ZNF384	SP1
ATF1	SP2
BHLHE40	SP2
MXD3	SP2
MXD4	SP2
TCF4	SP2
TFE3	SP2
USF1	SP2
ESRRA	SP2
ATF4	SP2
CTF1	SP2
E2F2	SP2
E2F3	SP2
E2F8	SP2
SRF	SP2
TBP	SP2
RXRB	SP2
TGIF1	SP2
NFATC3	SP2
NFATC4	SP2
NR3C1	SP2
ATF7	SP2
EP300	SP2
RFX1	SP2
ZNF143	SP2
FOSB	SP2
FOSL2	SP2
HSF1	SP2
HSF2	SP2
JUN	SP2
JUNB	SP2
JUND	SP2
MAFK	SP2
NFE2L2	SP2
ZNF628	SP2
CREM	SP2
NR6A1	SP2
ELK1	SP2
ELK4	SP2
NR2C2	SP2
TRIM28	SP2
DDIT3	SP2
HES1	SP2
ZFP161	SP2
GABPA	SP2
NR4A1	SP2
RFX2	SP2
RFX3	SP2
RFXANK	SP2
BRF1	SP2
IRF7	SP2
GZF1	SP2
TOPORS	SP2
TP53	SP2
CHURC1	SP2
OAZ1	SP2
ZNF238	SP2
REL	SP2
RELB	SP2
ZBTB33	SP2
FOXH1	SP2
FOXJ1	SP2
MECP2	SP2
DBP	SP2
TEF	SP2
IRF1	SP2
PKNOX1	SP2
IRF2	SP2
DLX2	SP2
SMAD2	SP2
SMAD6	SP2
E4F1	SP2
HMGA1	SP2
STAT2	SP2
STAT6	SP2
PBX2	SP2
PBX3	SP2
ETV4	SP2
PPARD	SP2
GTF2A1	SP2
FOXO3	SP2
FOXN2	SP2
SOX12	SP2
SOX4	SP2
HBP1	SP2
RBPJ	SP2
HINFP	SP2
IRX5	SP2
PARP1	SP2
TCF7	SP2
PITX3	SP2
SIRT6	SP2
UBP1	SP2
ZNF333	SP2
ZNF384	SP2
ATF1	SP3
BHLHE40	SP3
MXD3	SP3
MXD4	SP3
TCF4	SP3
TFE3	SP3
USF1	SP3
ESRRA	SP3
ATF4	SP3
CTF1	SP3
E2F2	SP3
E2F3	SP3
E2F8	SP3
SRF	SP3
TBP	SP3
FOXA3	SP3
RXRB	SP3
TGIF1	SP3
BCL6	SP3
NFATC3	SP3
NFATC4	SP3
NR3C1	SP3
ATF7	SP3
EP300	SP3
RFX1	SP3
ZNF143	SP3
FOSB	SP3
FOSL2	SP3
HSF1	SP3
HSF2	SP3
JUN	SP3
JUNB	SP3
JUND	SP3
MAFK	SP3
NFE2L2	SP3
ZNF628	SP3
CREM	SP3
ZBTB7A	SP3
NR6A1	SP3
RELA	SP3
ELK1	SP3
ELK4	SP3
NR2C2	SP3
TRIM28	SP3
DDIT3	SP3
HES1	SP3
ZFP161	SP3
GABPA	SP3
NR4A1	SP3
RFX2	SP3
RFX3	SP3
RFXANK	SP3
BRF1	SP3
IRF7	SP3
GZF1	SP3
TOPORS	SP3
TP53	SP3
CHURC1	SP3
OAZ1	SP3
ZNF238	SP3
REL	SP3
RELB	SP3
ZBTB33	SP3
FOXH1	SP3
FOXJ1	SP3
MECP2	SP3
DBP	SP3
TEF	SP3
GLI1	SP3
IRF1	SP3
PKNOX1	SP3
IRF2	SP3
DLX2	SP3
SMAD2	SP3
SMAD3	SP3
SMAD6	SP3
SMAD7	SP3
E4F1	SP3
HMGA1	SP3
STAT2	SP3
STAT6	SP3
PBX2	SP3
PBX3	SP3
ETV4	SP3
PPARD	SP3
GTF2A1	SP3
FOXO3	SP3
FOXJ3	SP3
FOXN2	SP3
SOX12	SP3
SOX4	SP3
TERF1	SP3
HBP1	SP3
RBPJ	SP3
HINFP	SP3
IRX5	SP3
PARP1	SP3
TCF7	SP3
NR4A2	SP3
PITX3	SP3
SIRT6	SP3
UBP1	SP3
ZNF333	SP3
ZNF384	SP3
USF1	SREBF1
JUND	SREBF1
TOPORS	SREBF1
RELB	SREBF1
IRF2	SREBF1
PPARD	SREBF1
ATF1	ZBTB7B
BHLHE40	ZBTB7B
MXD3	ZBTB7B
TCF4	ZBTB7B
ESRRA	ZBTB7B
CTF1	ZBTB7B
E2F3	ZBTB7B
E2F8	ZBTB7B
SRF	ZBTB7B
TBP	ZBTB7B
TGIF1	ZBTB7B
NFATC3	ZBTB7B
NFATC4	ZBTB7B
EP300	ZBTB7B
RFX1	ZBTB7B
ZNF143	ZBTB7B
FOS	ZBTB7B
HSF2	ZBTB7B
JUN	ZBTB7B
JUNB	ZBTB7B
JUND	ZBTB7B
MAFF	ZBTB7B
ZNF628	ZBTB7B
CREM	ZBTB7B
NR6A1	ZBTB7B
ELK1	ZBTB7B
ELK4	ZBTB7B
TRIM28	ZBTB7B
DDIT3	ZBTB7B
HES1	ZBTB7B
NR4A1	ZBTB7B
RFX2	ZBTB7B
RFX5	ZBTB7B
RFXANK	ZBTB7B
BRF1	ZBTB7B
IRF7	ZBTB7B
GZF1	ZBTB7B
TOPORS	ZBTB7B
TP53	ZBTB7B
OAZ1	ZBTB7B
ZNF238	ZBTB7B
RELB	ZBTB7B
MECP2	ZBTB7B
DBP	ZBTB7B
TEF	ZBTB7B
GLI1	ZBTB7B
IRF1	ZBTB7B
PKNOX1	ZBTB7B
DLX2	ZBTB7B
SMAD6	ZBTB7B
E4F1	ZBTB7B
HMGA1	ZBTB7B
STAT6	ZBTB7B
PBX2	ZBTB7B
PBX3	ZBTB7B
PPARD	ZBTB7B
FOXO3	ZBTB7B
FOXN2	ZBTB7B
SOX12	ZBTB7B
SOX4	ZBTB7B
HBP1	ZBTB7B
RBPJ	ZBTB7B
IRX5	ZBTB7B
PITX3	ZBTB7B
SIRT6	ZBTB7B
ZNF384	ZBTB7B
MXD3	E2F1
TFAP4	E2F1
ATF4	E2F1
E2F3	E2F1
TGIF1	E2F1
ZNF143	E2F1
HSF2	E2F1
JUNB	E2F1
CREM	E2F1
ZFP161	E2F1
BRF1	E2F1
PKNOX1	E2F1
DLX2	E2F1
FOXN2	E2F1
IRX5	E2F1
BHLHE40	MAZ
RXRB	MAZ
EP300	MAZ
FOS	MAZ
JUN	MAZ
JUNB	MAZ
NR6A1	MAZ
ELK4	MAZ
DDIT3	MAZ
RFXANK	MAZ
TP53	MAZ
MECP2	MAZ
TEF	MAZ
GLI1	MAZ
SMAD6	MAZ
E4F1	MAZ
STAT6	MAZ
PBX2	MAZ
SOX12	MAZ
SOX4	MAZ
IRX5	MAZ
PITX3	MAZ
ZNF384	MAZ
JUND	PPARA
FOXJ3	PPARA
BHLHE40	RXRA
TFE3	RXRA
TFAP4	RXRA
ATF4	RXRA
TBP	RXRA
ZNF143	RXRA
JUND	RXRA
NR6A1	RXRA
DDIT3	RXRA
IRF9	RXRA
FOXJ3	RXRA
HBP1	RXRA
ING4	RXRA
MXD4	NFYA
ATF4	NFYA
E2F3	NFYA
E2F7	NFYA
E2F8	NFYA
SRF	NFYA
FOXM1	NFYA
ATF7	NFYA
HSF1	NFYA
ZNF628	NFYA
ELK1	NFYA
HES1	NFYA
RFX5	NFYA
DBP	NFYA
TEF	NFYA
DLX1	NFYA
SMAD2	NFYA
SMAD6	NFYA
TERF1	NFYA
PITX3	NFYA
MXD4	NFYB
ATF4	NFYB
E2F3	NFYB
E2F7	NFYB
E2F8	NFYB
SRF	NFYB
FOXM1	NFYB
ATF7	NFYB
HSF1	NFYB
ZNF628	NFYB
ELK1	NFYB
HES1	NFYB
RFX5	NFYB
DBP	NFYB
TEF	NFYB
DLX1	NFYB
SMAD2	NFYB
SMAD6	NFYB
TERF1	NFYB
PITX3	NFYB
MXD4	NFYC
ATF4	NFYC
E2F3	NFYC
E2F7	NFYC
E2F8	NFYC
SRF	NFYC
FOXM1	NFYC
ATF7	NFYC
HSF1	NFYC
ZNF628	NFYC
ELK1	NFYC
HES1	NFYC
RFX5	NFYC
DBP	NFYC
TEF	NFYC
DLX1	NFYC
SMAD2	NFYC
SMAD6	NFYC
TERF1	NFYC
PITX3	NFYC
BHLHE40	TFAP2A
BHLHE40	TFAP2B
BHLHE40	TFAP2C
BHLHE40	WT1
BHLHE40	ZNF148
BHLHE40	ZNF219
BHLHE40	KLF15
BHLHE40	MZF1
BHLHE40	NR1I2
BHLHE40	NR1I3
BHLHE40	ZNF263
BHLHE40	USF1
BHLHE40	USF2
BHLHE40	RXRB
BHLHE40	VDR
BHLHE40	FOS
BHLHE40	FOSB
BHLHE40	FOSL1
BHLHE40	FOSL2
BHLHE40	JUN
BHLHE40	JUNB
BHLHE40	JUND
BHLHE40	PURA
HINFP	BHLHE40
MTF1	ELF2
CTF1	ELF2
SRF	ELF2
EBF1	ELF2
DDIT3	ELF2
GABPA	ELF2
RFXAP	ELF2
RELB	ELF2
PITX3	ELF2
ESRRA	KLF11
ESRRA	KLF4
ESRRA	TFAP2A
ESRRA	TFAP2B
ESRRA	TFAP2C
ESRRA	ZNF148
ESRRA	KLF15
ESRRA	ZFX
ZNF628	ESRRA
ESRRA	TRIM28
JUN	GFI1
MTF1	SPI1
MTF1	EP300
MTF1	MAF
MTF1	ELK1
RELB	MTF1
GTF2A1	MTF1
FOXO4	MTF1
NF1	ATF3
RFX1	ATF3
BACH2	ATF3
FOSB	ATF3
JUN	ATF3
MAFF	ATF3
TFCP2	ATF3
NR6A1	ATF3
BDP1	ATF3
TRIM28	ATF3
CDC5L	ATF3
RELB	ATF3
ING4	ATF3
ATF4	NR1H4
ATF4	E2F2
ATF4	E2F3
ATF4	E2F4
ATF4	E2F6
ATF4	E2F7
ATF4	E2F8
ATF4	FLI1
NF1	ATF4
ATF4	TFDP1
ATF4	TFDP2
RFX1	ATF4
BACH2	ATF4
MAFB	ATF4
MAFF	ATF4
TFCP2	ATF4
NR6A1	ATF4
TRIM28	ATF4
CDC5L	ATF4
RELB	ATF4
ING4	ATF4
NF1	CNOT3
NF1	CREB1
NF1	CREB5
NF1	ATF5
NF1	ATF1
EBF1	NF1
NF1	NRF1
NF1	ATF6
NF1	ATF7
NF1	CREM
ELK1	NF1
ZFP161	NF1
HBP1	NF1
FOXA3	REST
FOXA3	STAT1
FOXA3	ZNF143
FOXA3	NFE2
FOXA3	STAT5A
HINFP	GLI3
ATF6	ATF1
ATF6	NFATC1
ATF6	NFATC2
ATF6	NFATC3
ATF6	NFATC4
RFX1	ATF6
BACH2	ATF6
MAFF	ATF6
TFCP2	ATF6
NR6A1	ATF6
TRIM28	ATF6
CDC5L	ATF6
RELB	ATF6
ING4	ATF6
BCL6	TFAP2A
BCL6	TFAP2B
BCL6	TFAP2C
BCL6	STAT1
BCL6	BCL6
BCL6	NR2F6
BCL6	CDX2
BCL6	STAT4
BCL6	STAT5A
BCL6	STAT5B
GTF2A1	BCL6
ATF7	KLF4
ATF7	TFAP2A
ATF7	TFAP2C
ATF7	PAX4
ATF7	TAL1
ATF7	HNF4A
ATF7	HNF4G
ATF7	RFX1
RFX1	ATF7
ATF7	ZNF143
BACH2	ATF7
MAFF	ATF7
TFCP2	ATF7
NR6A1	ATF7
TRIM28	ATF7
CDC5L	ATF7
RELB	ATF7
ING4	ATF7
RFX1	CREB1
RFX1	CREB5
RFX1	KLF4
RFX1	KLF15
RFX1	ZFX
RFX1	NHLH1
RFX1	ATF5
RFX1	ATF1
RFX1	TAL1
RFX1	TFAP4
JUNB	RFX1
RFX1	CREM
BDP1	RFX1
BRCA1	RFX1
RFX2	RFX1
RFX1	E4F1
FOXN2	RFX1
BACH2	CREB1
BACH2	CREB5
BACH2	ATF5
BACH2	ATF1
BACH2	CREM
DLX1	BACH2
GTF2A1	BACH2
JUN	TFAP2A
JUN	TFAP2B
JUN	TFAP2C
JUN	WT1
JUN	ZNF148
JUN	ZNF219
JUN	ALX4
JUN	KLF15
JUN	MEF2A
JUN	MEF2C
JUN	MEF2D
JUN	SREBF2
JUN	STAT1
JUN	FLI1
JUN	NFE2L2
JUN	STAT4
JUN	STAT5B
JUN	ELK1
JUN	GABPA
JUN	GABPB1
JUN	DEAF1
JUNB	NFKB1
JUNB	TFAP2A
JUNB	TFAP2B
JUNB	TFAP2C
JUNB	WT1
JUNB	ZNF148
JUNB	ZNF219
JUNB	KLF15
JUNB	MAX
JUNB	MYC
JUNB	ZFX
JUNB	STAT1
JUNB	SRF
JUNB	NRF1
JUNB	NFE2L2
JUNB	ZBTB7A
JUNB	STAT4
JUNB	STAT5A
JUNB	STAT5B
JUNB	RELA
JUNB	GABPA
JUNB	GABPB1
JUNB	RFX2
JUNB	RFX3
JUNB	RFX4
JUNB	RFX5
JUNB	RFXANK
JUNB	RFXAP
JUNB	DEAF1
JUNB	STAT2
JUNB	STAT6
JUND	CNOT3
JUND	CREB1
JUND	CREB5
JUND	KLF11
JUND	KLF4
JUND	POU2F1
JUND	ZNF219
JUND	KLF15
JUND	MAX
JUND	MYC
JUND	PAX4
JUND	ZFX
JUND	POU5F1
JUND	SREBF2
JUND	ATF1
JUND	CREM
JUND	POU2AF1
JUND	POU2F2
JUND	POU2F3
JUND	POU3F1
JUND	POU3F2
JUND	POU3F3
JUND	POU4F1
JUND	POU5F1B
JUND	HES1
JUND	FOXP1
JUND	OAZ1
JUND	ESR1
JUND	GTF2A1
JUND	GTF2A2
MAFF	CNOT3
MAFF	CREB1
MAFF	CREB5
MAFF	KLF11
MAFF	TFAP2A
MAFF	TFAP2B
MAFF	TFAP2C
MAFF	ZFX
MAFF	NR2F2
MAFF	ATF5
MAFF	NR2F1
MAFF	STAT1
MAFF	ATF1
MAFF	CREM
MAFF	STAT4
MAFF	STAT5A
MAFF	STAT5B
MAFF	RREB1
DLX1	MAFF
MAFF	STAT2
MAFF	STAT6
GTF2A1	MAFF
TFCP2	CREB1
TFCP2	CREB5
TFCP2	ATF5
TFCP2	ATF1
ZBTB6	TFCP2
TFCP2	CREM
DBP	TFCP2
CREM	KLF4
CREM	ZFX
CREM	MYF6
CREM	MYOD1
CREM	MYOG
CREM	TCF3
CREM	ZNF263
CREM	HIF1A
FOSB	CREM
NR6A1	CREM
TRIM28	CREM
CDC5L	CREM
RELB	CREM
CREM	NR0B1
CREM	TLX2
GTF2A1	CREM
ING4	CREM
IRX5	CREM
NR6A1	CREB1
NR6A1	CREB5
NR6A1	KLF4
NR6A1	ZNF219
NR6A1	AR
NR6A1	MYC
NR6A1	PAX4
NR6A1	ATF5
NR6A1	GLIS3
NR6A1	ATF1
NR6A1	NR3C1
NR6A1	VDR
NR6A1	ZNF143
NR6A1	RREB1
GABPA	NR6A1
E2F3	POU3F1
E2F3	POU3F2
TRIM28	CREB1
TRIM28	CREB5
TRIM28	KLF4
TRIM28	TFAP2A
TRIM28	TFAP2B
TRIM28	TFAP2C
TRIM28	KLF15
TRIM28	ZFX
TRIM28	ATF5
TRIM28	ATF1
USF1	TRIM28
SRF	TRIM28
TGIF1	TRIM28
FOS	TRIM28
FOSL2	TRIM28
TRIM28	NKX2-1
TRIM28	ELK1
ELK4	TRIM28
CBFB	TRIM28
GZF1	TRIM28
TP53	TRIM28
MAFA	TRIM28
SMAD2	TRIM28
PPARD	TRIM28
GTF2A1	TRIM28
FOXO3	TRIM28
RBPJ	TRIM28
HTLF	TRIM28
PITX3	TRIM28
IRF7	KLF4
IRF7	PAX5
IRF7	ZFX
IRF7	STAT1
ETV6	IRF7
CDC5L	CREB1
CDC5L	CREB5
CDC5L	REST
CDC5L	NEUROD1
CDC5L	ATF5
CDC5L	ATF1
CDC5L	TFAP4
CDC5L	NRF1
CDC5L	MAF
CDC5L	ETS1
CHURC1	KLF4
CHURC1	ZNF148
CHURC1	PAX4
CHURC1	STAT1
CHURC1	NRF1
CHURC1	HSF1
CHURC1	HSF2
RELB	CREB1
RELB	CREB5
RELB	KLF4
RELB	TFAP2A
RELB	TFAP2B
RELB	TFAP2C
RELB	KLF15
RELB	PAX4
RELB	ZFX
RELB	ATF5
RELB	ATF1
RELB	SPI1
NFE2L2	RELB
RELB	TP53
REL	RELB
RELB	TP63
IRF2	RELB
RELB	TP73
GLI1	REST
GLI1	MZF1
GLI1	NEUROD1
GLI1	EBF1
GLI1	EBF2
GLI1	EBF3
GLI1	SIX4
IRF9	MAX
IRF9	NR2F2
IRF9	ARNT
IRF9	NR1H2
IRF9	NR1H3
IRF9	NR1I2
IRF9	NR1I3
IRF9	NR2F1
IRF9	STAT1
IRF9	USF1
IRF9	USF2
EBF1	IRF9
IRF9	RARA
IRF9	RARB
IRF9	RARG
IRF9	RXRB
IRF9	RXRG
IRF9	STAT4
IRF9	STAT5A
IRF9	STAT5B
STAT2	IRF9
ETV6	IRF9
GTF2A1	BHLHE41
GTF2A1	CREB1
GTF2A1	CREB5
GTF2A1	KLF4
GTF2A1	MAFG
GTF2A1	NFE2L1
GTF2A1	ZFP42
GTF2A1	MAX
GTF2A1	MYC
GTF2A1	NR2F2
GTF2A1	ARNT
GTF2A1	ATF1
GTF2A1	TAL1
GTF2A1	USF1
GTF2A1	USF2
GTF2A1	TBP
GTF2A1	BACH1
GTF2A1	MAF
GTF2A1	MAFB
GTF2A1	MAFK
GTF2A1	NFE2
GTF2A1	NFE2L2
GTF2A1	NFE2L3
GTF2A1	E4F1
GTF2A1	NANOG
ING4	CREB1
ING4	CREB5
ING4	ZFP42
ING4	MYF6
ING4	MYOD1
ING4	MYOG
ING4	NR2F2
ING4	TCF3
ING4	NR1H2
ING4	NR1H3
ING4	NR1I2
ING4	NR1I3
ING4	YY1
ING4	ATF5
ING4	NR2F1
ING4	ZNF350
ING4	ATF1
ING4	FLI1
ING4	SRF
ING4	RARA
ING4	RARB
ING4	RARG
ING4	RXRB
ING4	RXRG
ING4	NFE2L2
ING4	ELK1
ING4	ETV7
ING4	GABPA
ING4	GABPB1
ING4	NANOG
IRX5	CREB1
IRX5	CREB5
IRX5	KLF11
IRX5	KLF4
IRX5	ZNF148
IRX5	KLF15
IRX5	ATF1
IRX5	E4F1
ZNF384	WT1
ZNF384	ZNF148
ZNF384	ZNF219
ZNF384	KLF15
ZNF384	GTF2I
ZNF384	STAT1
ZNF384	ZNF350
ZNF384	FLI1
ZNF384	SPI1
ZNF384	EP300
ZNF384	NFE2L2
ZNF384	STAT4
ZNF384	STAT5A
ZNF384	STAT5B
ZNF384	ELK1
ZNF384	ELK4
ZNF384	ETV7
ZNF384	HOXA5
ZNF384	GABPA
ZNF384	GABPB1
ZNF384	EHF
ZNF384	STAT2
ZNF384	STAT6
ZNF589	CREB1
FOSB	CREB1
MAFB	CREB1
NFE2L2	CREB1
ELK1	CREB1
BRCA1	CREB1
REL	CREB1
E4F1	CREB1
NR4A2	CREB1
ZNF589	CREB5
FOSB	CREB5
MAFB	CREB5
NFE2L2	CREB5
ELK1	CREB5
BRCA1	CREB5
REL	CREB5
E4F1	CREB5
NR4A2	CREB5
E2F2	WT1
TGIF1	WT1
NFATC3	WT1
NFATC4	WT1
EP300	WT1
FOS	WT1
ELK4	WT1
DDIT3	WT1
ZFP161	WT1
GABPA	WT1
GZF1	WT1
TP53	WT1
REL	WT1
MECP2	WT1
DBP	WT1
TEF	WT1
SMAD6	WT1
STAT6	WT1
PBX2	WT1
FOXO3	WT1
SOX4	WT1
TFE3	ZNF148
E2F2	ZNF148
TGIF1	ZNF148
NFATC3	ZNF148
EP300	ZNF148
FOS	ZNF148
FOSL2	ZNF148
ELK4	ZNF148
DDIT3	ZNF148
HES1	ZNF148
ZNF238	ZNF148
MECP2	ZNF148
TEF	ZNF148
SMAD6	ZNF148
STAT6	ZNF148
PBX2	ZNF148
SOX4	ZNF148
OAZ1	ATF5
ATF1	TFAP2A
ATF1	TFAP2B
ATF1	TFAP2C
ATF1	ZNF219
ATF1	KLF15
ATF1	MYF6
ATF1	MYOD1
ATF1	MYOG
ATF1	TCF3
FOSB	ATF1
BDP1	ATF1
REL	ATF1
MXD3	KLF4
HINFP	MXD3
MXD4	CNOT3
MXD4	TFAP2A
MXD4	MAX
MXD4	MYC
MXD4	ZFX
MXD4	ZBTB7A
HINFP	MXD4
TCF4	KLF4
TCF4	KLF15
TCF4	ZNF263
HINFP	TCF4
TFE3	KLF4
TFE3	NFKB1
TFE3	NFKB2
TFE3	NR1I2
TFE3	NR1I3
TFE3	ZNF263
TFE3	FLI1
TFE3	NRF1
TFE3	RXRB
TFE3	VDR
TFE3	ETS1
TFE3	RELA
TFE3	ETV7
HINFP	TFE3
USF1	CNOT3
USF1	KLF4
USF1	TFAP2A
USF1	TFAP2B
USF1	TFAP2C
USF1	YY1
USF1	FOXM1
TOPORS	USF1
DBP	USF1
HINFP	USF1
PITX3	USF1
EBF1	CEBPZ
ELK1	CEBPZ
ZFP161	CEBPZ
HBP1	CEBPZ
CTF1	CNOT3
CTF1	KLF4
CTF1	ZNF219
CTF1	KLF15
EBF1	CTF1
ELK1	CTF1
ZFP161	CTF1
HBP1	CTF1
E2F2	ZNF219
E2F2	KLF15
E2F3	E2F2
E2F3	KLF4
E2F3	POU2F1
E2F3	POU5F1
E2F3	E2F3
E2F3	E2F4
E2F3	E2F6
E2F3	E2F7
E2F3	E2F8
E2F3	TFDP1
E2F3	TFDP2
E2F3	POU2AF1
E2F3	POU2F2
E2F3	POU2F3
E2F3	POU3F3
E2F3	POU4F1
E2F3	POU5F1B
E2F8	TFAP2A
E2F8	TFAP2B
E2F8	TFAP2C
EBF1	NFIC
ELK1	NFIC
ZFP161	NFIC
HBP1	NFIC
EBF1	NFIX
ELK1	NFIX
ZFP161	NFIX
HBP1	NFIX
SRF	CNOT3
SRF	KLF4
SRF	TFAP2A
SRF	TFAP2B
SRF	TFAP2C
SRF	ZNF219
SRF	KLF15
SRF	PAX4
SRF	ZFX
SRF	NR2F2
SRF	TCF3
SRF	NHLH1
SRF	NR2F1
SRF	STAT1
SRF	FLI1
SRF	SRF
FOSB	SRF
SRF	MAF
SRF	ETS1
SRF	ELF1
SRF	ELK1
SRF	ELK4
SRF	ERF
SRF	ERG
SRF	ETS2
SRF	ETV7
NR4A1	SRF
HMX3	SRF
SRF	DMRT2
E4F1	SRF
SRF	DMRT1
TBP	KLF4
TBP	MAFG
TBP	NFE2L1
TBP	ZFP42
TBP	NR1I2
TBP	NR1I3
TBP	ZNF350
TBP	FLI1
TBP	RXRB
TBP	SPI1
TBP	VDR
TBP	NFE2L2
TBP	ELK1
TBP	ELK4
TBP	ETV7
TBP	GABPA
TBP	GABPB1
TBP	EHF
TBP	MSX2
RXRB	KLF4
RXRB	AR
RXRB	KLF15
RXRB	YY1
TFAP4	RXRB
RXRB	NRF1
RXRB	NR3C1
ZNF143	RXRB
RXRB	ETS1
RXRB	ELF1
RXRB	SPIB
RXRB	XBP1
RXRB	PGR
TGIF1	KLF11
TGIF1	TFAP2A
TGIF1	TFAP2B
TGIF1	TFAP2C
TGIF1	ZNF219
TGIF1	PAX5
TGIF1	GTF2I
TGIF1	MZF1
NFATC3	KLF11
NFATC3	KLF4
NFATC3	ZNF219
NFATC3	KLF15
NFATC3	ZFX
NFATC3	ARNT
NFATC4	KLF15
NFATC4	STAT1
DDIT3	NR3C1
HMBOX1	NR3C1
EP300	KLF4
EP300	TFAP2A
EP300	TFAP2B
EP300	TFAP2C
EP300	ZFP42
EP300	ZNF219
EP300	KLF15
EP300	ZFX
EP300	YY1
EP300	TAL1
STAT6	EP300
UBP1	EP300
ZNF143	CNOT3
ZNF143	TFAP2A
ZNF143	TFAP2B
ZNF143	TFAP2C
ZNF143	KLF15
ZNF143	ZFX
ZNF143	EBF1
ZNF143	RARA
ZNF143	RARB
ZNF143	RARG
ZNF143	RXRG
ZNF143	THRA
ZNF143	THRB
ZNF143	ZNF143
ZNF143	HSF1
ZNF628	ZNF143
ZBTB7A	ZNF143
DDIT3	ZNF143
GABPA	ZNF143
GABPB1	ZNF143
ZNF143	SPIB
SMAD7	ZNF143
ZNF143	EBF2
ZNF143	EBF3
ZNF143	ELF3
ZNF143	PDX1
HBP1	ZNF143
TP73	ZNF143
PITX3	ZNF143
FOSB	CNOT3
FOSB	KLF4
FOSB	CEBPD
FOSB	NRF1
FOSB	DEAF1
FOSB	HOXB6
FOSL2	KLF15
FOSL2	ZFX
FOSL2	ZNF263
FOSL2	DEAF1
HSF1	KLF4
HSF1	TFAP2A
HSF1	TFAP2B
HSF1	TFAP2C
HSF1	MAX
HSF1	MYC
HSF1	ZFX
HSF2	BHLHE41
HSF2	CNOT3
HSF2	ZNF219
HSF2	MAX
HSF2	MYC
MAFK	AR
DLX1	MAFK
MAFK	PGR
NFE2L2	CNOT3
NFE2L2	KLF4
NFE2L2	NFKB1
NFE2L2	NFKB2
NFE2L2	TFAP2A
NFE2L2	TFAP2B
NFE2L2	TFAP2C
NFE2L2	MAX
NFE2L2	MYC
NFE2L2	PAX4
NFE2L2	ZFX
NFE2L2	ZNF263
NFE2L2	RELA
DDIT3	NFE2L2
DLX1	NFE2L2
GTF2A2	NFE2L2
SIRT6	NFE2L2
ZNF628	KLF4
ZNF628	SMAD4
RELA	CNOT3
RELA	NR2F2
RELA	NR2F1
HES1	RELA
RFX5	RELA
REL	RELA
IRF1	RELA
IRF2	RELA
RBPJ	RELA
ELK1	KLF11
ELK1	ZNF219
ELK1	ELF1
ELK4	ELK1
DDIT3	ELK1
TP53	ELK1
ELK1	PKNOX1
ELK1	HOXB1
ELK1	HOXB7
ELK1	HOXB8
ELK1	HOXC6
ELK1	PBX1
ELK1	PBX2
ELK1	PBX3
ELK1	PDX1
MTERF	ELK1
GTF2A2	ELK1
FOXN2	ELK1
TP73	ELK1
SIRT6	ELK1
ELK4	ZFX
ELK4	SPZ1
ELK4	FLI1
ZBTB6	ELK4
ELK4	IKZF1
ELK4	ETV7
DDIT3	ELK4
ELK4	ZFP161
TP53	ELK4
NR2C2	ZFX
MAF	NR2C2
NR2C2	GBX2
DDIT3	KLF11
DDIT3	KLF4
DDIT3	ZNF219
DDIT3	PAX4
DDIT3	ZFX
DDIT3	NR1H2
DDIT3	NR1H3
DDIT3	CRX
DDIT3	FLI1
DDIT3	NRF1
DDIT3	ETS1
DDIT3	ELF1
DDIT3	ERF
DDIT3	ERG
DDIT3	ETS2
DDIT3	ETV7
DDIT3	ZFP161
DDIT3	GABPA
DDIT3	GABPB1
DDIT3	OTX2
DDIT3	OTX1
HMBOX1	DDIT3
HES1	KLF4
HES1	NFKB1
HES1	NFKB2
HES1	TFAP2A
HES1	TFAP2B
HES1	TFAP2C
HES1	MAX
HES1	ZFX
HES1	MYF6
HES1	MYOD1
HES1	MYOG
HES1	TCF3
HES1	ARNT
HES1	CDX2
HES1	HES1
HES1	CDX1
HES1	REL
FOXO4	HES1
ZFP161	CNOT3
ZFP161	KLF4
ZFP161	TFAP2A
ZFP161	TFAP2B
ZFP161	TFAP2C
ZFP161	KLF15
ZFP161	MAX
ZFP161	MYC
ZFP161	NRF1
ZFP161	NFIB
GABPA	ZNF219
GABPA	PPARG
GABPA	SPZ1
GABPA	ETS1
GABPA	ETS2
GTF2A2	GABPA
SIRT6	GABPA
NR4A1	NFKB1
NR4A1	NFKB2
NR4A1	ZNF219
NR4A1	KLF15
NR4A1	MEF2A
NR4A1	SPZ1
MAF	NR4A1
RFX2	KLF4
RFX2	KLF15
RFX2	NKX2-1
RFX2	MYB
BRCA1	RFX2
RFX3	KLF4
BRCA1	RFX3
RFXANK	KLF4
RFXANK	TCF3
RFXANK	HAND1
RFXANK	SPI1
BRCA1	RFXANK
BRF1	KLF4
BRF1	ZNF219
BRF1	PAX5
BRF1	KLF15
BRF1	ZFX
BRF1	VDR
GZF1	KLF4
GZF1	TFAP2A
GZF1	TFAP2B
GZF1	TFAP2C
GZF1	ZFX
GZF1	ARNT
GZF1	NRF1
TOPORS	KLF4
TOPORS	TFAP2A
TOPORS	TFAP2B
TOPORS	TFAP2C
TOPORS	ZFX
TOPORS	ARNT
TOPORS	TAL1
TOPORS	NRF1
TOPORS	SPIB
TP53	KLF11
TP53	KLF4
TP53	TFAP2A
TP53	TFAP2B
TP53	TFAP2C
TP53	ZNF219
TP53	KLF15
TP53	PAX4
TP53	TFAP4
TP53	ERG
GABPB1	TP53
TP53	DEAF1
TP53	TFCP2L1
TP53	IRF8
TP53	FOXJ2
RBPJ	TP53
OAZ1	KLF4
OAZ1	TFAP2A
OAZ1	TFAP2B
OAZ1	TFAP2C
OAZ1	PAX4
SMAD4	NRF1
HMX3	SMAD4
PKNOX1	SMAD4
FOXO4	SMAD4
ZNF238	KLF11
ZNF238	KLF4
ZNF238	TFAP2A
ZNF238	TFAP2B
ZNF238	TFAP2C
ZNF238	ZNF219
ZNF238	ZNF263
REL	KLF4
REL	NFKB1
REL	NFKB2
REL	TFAP2A
REL	TFAP2B
[truncated: 383 more rows]
